# Supplementary material for: The Effect of Synthetic Polyamine BPA-C8 on the Fertilization Process of Intact and Denuded Sea Urchin Eggs
Source: Cells. 2024 Sep 2;13(17):1477. doi: 10.3390/cells13171477 (PMC11394060; doi:10.3390/cells13171477)
Supplement: Supplementary file 1 [file cells-13-01477-s001.zip]

Archive with 2 entries (2 files):
- Supplementary F1.jpg
- Supplementary F2.jpg
